# Supplementary material for: Organic Solvent-Free and Emulsion Self-Templating Synthesis of 3D Macroporous SiOx/C@C for Durable Lithium-Ion Battery Anodes
Source: Polymers (Basel). 2026 Jun 4;18(11):1398. doi: 10.3390/polym18111398 (PMC13259472; doi:10.3390/polym18111398)
Supplement: Supplementary file 1 [file polymers-18-01398-s001.zip]

Archive with 1 entries (1 files):
- polymers-4307179-supplementary.pdf
